# Supplementary material for: Astragaloside IV Blunts Epithelial–Mesenchymal Transition and G2/M Arrest to Alleviate Renal Fibrosis via Regulating ALDH2-Mediated Autophagy
Source: Cells. 2023 Jul 4;12(13):1777. doi: 10.3390/cells12131777 (PMC10340704; doi:10.3390/cells12131777)
Supplement: Supplementary file 1 [file cells-12-01777-s001.zip]

Archive with 1 entries (1 files):
- cells-2414276-supplementary.pdf
